# Supplementary material for: Studying the Effect of MBNL1 and MBNL2 Loss in Skeletal Muscle Regeneration
Source: Int J Mol Sci. 2024 Feb 26;25(5):2687. doi: 10.3390/ijms25052687 (PMC10931579; doi:10.3390/ijms25052687)
Supplement: Supplementary file 1 [file ijms-25-02687-s001.zip]

Archive with 1 entries (1 files):
- ijms-2884215-supplementary.pdf
